# Supplementary material for: High Iron Exposure from the Fetal Stage to Adulthood in Mice Alters Lipid Metabolism
Source: Nutrients. 2022 Jun 13;14(12):2451. doi: 10.3390/nu14122451 (PMC9227341; doi:10.3390/nu14122451)
Supplement: Supplementary file 1 [file nutrients-14-02451-s001.zip]

Archive with 1 entries (1 files):
- nutrients-1713430-supplementary.pdf
